# Supplementary material for: Association of a priori dietary patterns with depressive symptoms: a harmonised meta-analysis of observational studies
Source: Psychol Med. 2019 Aug 14;50(11):1872–83. doi: 10.1017/S0033291719001958 (PMC7477372; doi:10.1017/S0033291719001958)
Supplement: Supplementary file 1 [file S0033291719001958sup.zip]

Archive with 2 entries (2 files):
- S0033291719001958sup002.doc
- S0033291719001958sup001.docx
